# Supplementary material for: The evolution of lung cancer and impact of subclonal selection in TRACERx
Source: Nature. 2023 Apr 12;616(7957):525–33. doi: 10.1038/s41586-023-05783-5 (PMC10115649; doi:10.1038/s41586-023-05783-5)
Supplement: Supplementary file 4 — Characteristics of the TRACERx 421 cohort. [file 41586_2023_5783_MOESM4_ESM.xlsx]

## Sheet: Table S1. Summary
	TRACERx 421 cohort
	Characteristic	Patients, No. (%)
		n = 421
	Age - yr
	Median	69
	Range	34-92
	Sex
	Male	233 (55)
	Female	188 (45)
	Ethnicity
	White- British	371 (88)
	White- Irish	17 (4)
	White - European	13 (3)
	White -Other	3 (1)
	Mixed	4 (1)
	Black	1 (<1)
	Caribbean	4 (1)
	Indian	3 (1)
	Middle Eastern	4 (1)
	South American	1 (<1)
	Smoking History
	Never smoked	31 (7)
	Ex-smoker	210 (50)
	Median pack-years [range]	38 [0.05-136]*
	Smoker	180 (43)
	Median pack-years [range]	43 [2-135]
	Family History of Lung Cancer (1st degree)
	Yes	91 (22)
	No	330 (78)
	ECOG Performance Status
	0	220 (52)
	1	201 (48)
	FEV1 (L) Median [range] n=393
	Male	2.5 [0.9-4.6]
	Female	1.7 [0.6-2.9]
	Staging (TNM v7)
	IA	104 (25)
	IB	106 (25)
	IIA	75 (18)
	IIB	57 (14)
	IIIA	78 (19)
	IIIB	1 (<1)
	T Stage
	1a	49 (12)
	1b	79 (19)
	2a	154 (37)
	2b	64 (15)
	3	69 (16)
	4	6 (1)
	N Stage
	N0	294 (70)**
	N1	67 (16)
	N2	60 (14)
	Pathological tumour size (mm)
	Median	35
	Range	5-140
	VPI (Visceral Pleural Invasion)
	Absent	274 (65)
	Present	147 (35)
	LVI (Lymphovascular invasion)
	Absent	234 (56)
	Present	187 (44)
	Resection Margin
	R0	399 (95)
	R1	22 (5)
	R2	0
	Surgical Resection Type
	Bilobectomy	12 (3)
	Lobectomy	343 (81)
	Pneumonectomy	24 (6)
	Segmentectomy or wedge resection	42 (10)
	Histological Type	n = 432 tumours
	Invasive Adenocarcinoma	248 (57)
	Squamous Cell carcinoma	138 (32)
	Adenosquamous carcinoma	14 (3)
	Pleomorphic carcinoma	14 (3)
	LCNEC (Large Cell Neuroendocrine Carcinoma)	8 (2)
	Combined LUAD and LCNEC	2 (<1)
	Large cell carcinoma	6 (1)
	Carcinosarcoma	1 (<1)
	Collision LUAD and LUSC	1 (<1)
	Synchronous Primary Lung Cancer***	n = 23 patients
	LUAD & LUSC	8 (36)
	LUAD x2	9 (41)
	LUAD & Carcinoid	2 (9)
	LUAD & Pleomorphic carcinoma	1 (5)
	LUSC & Carcinoid	1 (5)
	LUAD x3	1 (5)
	Carcinosarcoma & Unknown	1 (5)
	Molecular Biomarkers (in 432 tumours)
	EGFR Mutation	n = 28 (6)
	L858R	7 (2)
	Exon 19 deletion	11 (3)
	Exon 20 insertion	4 (1)
	Other	6 (1)
	Other Targettable Drivers
	ALK Fusion	2 (<1)
	ROS1 Fusion	1 (<1)
	RET Fusion	2 (<1)
	MET exon skip	15 (3)
	BRAF V600E	0 (0)
	KRAS G12C	41 (10)
	HER2 amp (with HER2 IHC 3+)	4 (1)
	HER2 mutation	3 (1)
	Adjuvant Treatment Given
	Platinum Chemotherapy	118 (28)
	Stage IB	10 (2)
	Stage IIA	38 (9)
	Stage IIB	31(7)
	Stage IIIA	39 (9)
	Platinum chemo/radiotherapy	8 (2)
	Radiotherapy	8 (2)
	None received	287 (68)
	Regime	n=126
	Platinum + Vinorelbine
	No of Cycles
	1	18 (14)
	2	13 (10)
	3	9 (7)
	4	66 (52)
	Platinum + Pemetrexed
	No of Cycles
	1	1 (1)
	4	5 (4)****
	Platinum + Pemetrexed/Docetaxel
	No of Cycles
	3 (2 Pemetrexed, 1 Docetaxel)	1 (1)
	Platinum + Etoposide
	No of Cycles
	4	2 (2)
	6	1 (1)
	Unknown	10 (8)
	New Lesion Found During Follow Up
	Lung Cancer Recurrence	139 (33)
	Lung Cancer Death	3 (1)
	Second Primary Lung Cancer	20 (5)
	Other Second Primary Cancer	21 (5)
	Esophagous	4
	Head & neck	3
	Bladder	2
	Stomach	2
	Skin	2
	Colon	1
	Liver	1
	Bile duct	1
	Prostate	1
	Ovarian	1
	Cervix	1
	Brain	1
	Unknown origin	1
	Anatomical Site of Relapse
	Intra- & Extra- thoracic	43 (10)
	Extra-thoracic only	34 (8)
	Intra-thoracic only	61 (14)
	Uncertain	4 (1)*****
	Median No. Different Sites of Metastasis	2 [range 1-7]
	Surgical Bed Recurrence	18 (4)
	Ipsiilateral Lung	34 (8)
	Contralateral lung	27 (6)
	Mediastinum + Intrathoracic Lymph nodes	67 (16)
	Extrathoracic Lymph Nodes	15 (4)
	Pleural Nodules + Effusion	27 (6)
	Liver	8 (2)
	Adrenal	11 (3)
	Bone	28 (7)
	Brain	31 (7)
	Other	14 (3)
	* Pack-years >136 were truncated as 136 (the 99th centile)
	** Includes 10 patients with pathological Nx
	*** Includes genomically identified collision tumours
	**** Includes 1 patient who received 1 cycle of Vinorelbine and 4 cycles of Pemetrexed
	*****Includes 3 patients who died of lung cancer without prior documentation of relapse
